# Supplementary material for: Brain size as a driver of avian escape strategy
Source: Sci Rep. 2015 Jul 3;5:11913. doi: 10.1038/srep11913 (PMC4490409; doi:10.1038/srep11913)
Supplement: Supplementary Data 1 [file srep11913-s2.xls]

## Sheet: Supplementary Data
Species	Family	N	Ф	log10 Body mass (g)	log10 Body mass (brain) (g)	log10 Brain mass (g)	log10 Clutch size	Habitat openness	Capture of live prey	Group size	Migratory
Acanthiza pusilla	Pardalotidae	26	0.76	0.845	0.778	-0.347	0.477	1	1	single	0
Acanthiza reguloides	Pardalotidae	14	0.793	0.903	0.875	-0.409	0.544	0	1	group	0
Acanthorhynchus tenuirostris	Meliphagidae	36	0.858	1.301	1.049	-0.319	0.301	0	1	single	0
Acridotheres tristis	Sturnidae	37	0.59	2.051	2.063	0.394	0.653	0	1	single	0
Ailuroedus crassirostris	Ptilonorhynchidae	11	0.745	2.342	2.31	0.603	0.301	1	0	single	0
Alectura lathami	Megapodiidae	11	0.636	3.404	3.269	0.754	1.322	1	1	single	0
Anas castanea	Anatidae	55	0.852	2.838	2.779	0.572	0.929	0	0	single	0
Anas gracilis	Anatidae	22	0.771	2.726	2.654	0.547	0.875	0	0	group	0
Anthochaera carunculata	Meliphagidae	12	0.613	2.061	2.035	0.342	0.301	1	1	group	0
Anthochaera chrysoptera	Meliphagidae	38	0.675	1.842	1.822	0.23	0.301	1	0	single	0
Anthus novaeseelandiae	Motacillidae	55	0.705	1.521	1.446	-0.076	0.544	0	1	group	0
Ardea herodias	Ardeidae	46	0.651	3.43	3.361	0.948	0.653	0	1	single	1
Arenaria interpres	Scolopacidae	42	0.642	2.137	2.047	0.127	0.477	0	1	group	1
Bubulcus ibis	Ardeidae	9	0.829	2.58	2.529	0.597	0.477	0	1	single	1
Burhinus grallarius	Burhinidae	13	0.79	2.811	2.865	0.634	0.301	0	1	single	0
Cacatua galerita	Cacatuidae	34	0.62	2.952	2.884	1.154	0.398	1	0	hundreds	0
Cacatua roseicapilla	Cacatuidae	120	0.38	2.538	2.545	0.808	0.602	0	0	hundreds	0
Calidris minutilla	Scolopacidae	33	0.687	1.398	1.401	-0.26	0.602	0	1	group	1
Calidris ruficollis	Scolopacidae	60	0.717	1.538	1.428	-0.18	0.602	0	1	group	1
Catoptrophorus semipalmatus	Scolopacidae	92	0.629	2.438	2.397	0.367	0.602	0	1	group	1
Chamaea fasciata	Timaliidae	10	0.751	1.161	1.167	-0.114	0.544	1	1	group	0
Charadrius bicinctus	Charadriidae	9	0.665	1.789	1.768	0.045	0.477	0	1	group	1
Chenonetta jubata	Anatidae	77	0.621	2.918	2.889	0.611	0.978	0	0	hundreds	0
Cisticola exilis	Sylviidae	34	0.826	0.929	0.851	-0.409	0.544	0	1	single	0
Colluricincla harmonica	Pachycephalidae	11	0.808	1.82	1.801	0.301	0.477	1	1	group	0
Corcorax melanorhamphos	Corcoracidae	12	0.751	2.547	2.543	0.716	0.602	0	1	single	0
Corvus coronoides	Corvidae	60	0.686	2.833	2.829	0.993	0.653	0	1	single	0
Dacelo novaeguineae	Halcyonidae	51	0.557	2.518	2.524	0.634	0.477	1	1	single	0
Dendroica coronata	Parulidae	25	0.862	1.122	1.1	-0.292	0.602	1	1	group	1
Egretta novaehollandiae	Ardeidae	33	0.622	2.72	2.748	0.592	0.602	0	1	group	0
Elseyornis melanops	Charadriidae	30	0.751	1.538	1.481	-0.076	0.477	0	1	single	0
Eopsaltria australis	Petroicidae	77	0.78	1.38	1.292	-0.066	0.301	1	1	group	0
Eurystomus orientalis	Coraciidae	23	0.686	2.152	2.117	0.297	0.602	1	1	group	1
Falco cenchroides	Falconidae	8	0.556	2.288	2.263	0.497	0.602	0	1	single	0
Fulica atra	Rallidae	8	0.846	2.957	2.721	0.505	0.903	0	1	group	0
Gallinula tenebrosa	Rallidae	33	0.728	2.723	2.769	0.433	0.903	0	1	group	0
Grallina cyanoleuca	Monarchidae	89	0.698	1.959	1.949	0.225	0.544	0	1	single	0
Gymnorhina tibicen	Cracticidae	115	0.56	2.477	2.497	0.613	0.544	0	1	group	0
Haematopus fuliginosus	Haematopodidae	59	0.666	2.821	2.88	0.717	0.301	0	1	group	0
Haematopus longirostris	Haematopodidae	22	0.612	2.825	2.831	0.66	0.301	0	1	hundreds	0
Himantopus himantopus	Recurvirostridae	62	0.764	2.268	2.242	0.279	0.602	0	1	group	0
Himantopus mexicanus	Recurvirostridae	52	0.664	2.268	2.228	0.279	0.602	0	1	group	0
Hirundo neoxena	Hirundinidae	27	0.69	1.161	1.124	-0.319	0.653	0	1	single	0
Junco hyemalis	Emberizidae	17	0.806	1.298	1.261	-0.066	0.602	1	1	group	1
Larus delawarensis	Laridae	19	0.576	2.695	2.706	0.647	1.423	0	1	group	1
Larus dominicanus	Laridae	12	0.62	3.048	2.986	0.82	0.477	0	1	group	0
Larus novaehollandiae	Laridae	133	0.5	2.484	2.465	0.494	0.477	0	1	group	0
Leucosarcia melanoleuca	Columbidae	12	0.897	2.618	2.66	0.382	0.301	1	0	single	0
Lichenostomus chrysops	Meliphagidae	26	0.745	1.211	1.243	-0.143	0.398	0	0	group	1
Lichenostomus penicillatus	Meliphagidae	22	0.836	1.322	1.283	-0.081	0.398	1	0	group	0
Limnodromus griseus	Scolopacidae	11	0.637	2.039	2.039	0.14	0.602	0	1	group	1
Limosa fedoa	Scolopacidae	35	0.613	2.507	2.535	0.436	0.602	0	1	group	1
Limosa lapponica	Scolopacidae	92	0.65	2.649	2.523	0.442	0.602	0	1	hundreds	1
Malurus cyaneus	Maluridae	86	0.738	1.061	0.919	-0.328	0.477	0	1	group	0
Malurus lamberti	Maluridae	36	0.77	0.903	0.964	-0.337	0.477	1	1	group	0
Manorina melanocephala	Meliphagidae	36	0.42	1.816	1.785	0.27	0.477	0	1	group	0
Meliphaga lewinii	Meliphagidae	27	0.775	1.585	1.559	0.068	0.301	1	0	single	0
Menura novaehollandiae	Menuridae	22	0.763	2.998	2.959	1.021	0	1	0	single	0
Neochmia temporalis	Estrildidae	49	0.822	1.061	1.037	-0.284	0.699	1	0	group	0
Numenius americanus	Scolopacidae	18	0.706	2.791	2.708	0.58	0.602	0	1	group	1
Numenius madagascariensis	Scolopacidae	42	0.761	2.94	2.883	0.672	0.602	0	1	hundreds	1
Numenius phaeopus	Scolopacidae	27	0.589	2.612	2.58	0.496	0.602	0	1	group	1
Ocyphaps lophotes	Columbidae	26	0.623	2.301	2.312	0.23	0.301	0	0	group	0
Oriolus sagittatus	Oriolidae	30	0.756	1.995	1.989	0.292	0.477	1	0	single	1
Pachycephala pectoralis	Pachycephalidae	13	0.808	1.407	1.415	0.049	0.398	1	1	group	0
Passer domesticus	Fringillidae	11	0.757	1.47	1.442	-0.013	0.544	0	0	group	0
Pelecanus conspicillatus	Pelecanidae	38	0.525	3.732	3.767	1.396	0.301	0	1	hundreds	1
Phalacrocorax carbo	Phalacrocoracidae	28	0.631	3.364	3.342	1.031	0.544	0	1	single	0
Phalacrocorax melanoleucos	Phalacrocoracidae	58	0.449	2.841	2.843	0.728	0.602	0	1	single	0
Phalacrocorax sulcirostris	Phalacrocoracidae	29	0.484	2.937	3.013	0.751	0.778	0	1	hundreds	0
Phalacrocorax varius	Phalacrocoracidae	23	0.525	3.243	3.293	0.964	0.477	0	1	group	0
Philemon corniculatus	Meliphagidae	52	0.676	2.049	2.024	0.297	0.477	1	1	group	1
Phylidonyris melanops	Meliphagidae	10	0.771	1.264	1.262	-0.208	0.301	0	0	single	0
Phylidonyris novaehollandiae	Meliphagidae	45	0.796	1.243	1.288	-0.046	0.398	1	0	single	0
Platycercus eximius	Psittacidae	24	0.7	2.021	2.015	0.479	0.699	0	0	group	0
Pluvialis fulva	Charadriidae	15	0.749	2.164	2.111	0.286	0.602	0	1	hundreds	1
Pluvialis squatarola	Charadriidae	42	0.738	2.393	2.44	0.407	0.602	0	1	group	1
Porphyrio porphyrio	Rallidae	68	0.756	2.784	2.901	0.708	0.602	0	1	single	0
Psaltriparus minimus	Aegithalidae	26	0.924	0.72	0.724	-0.456	0.778	1	1	group	0
Ptilonorhynchus violaceus	Ptilonorhynchidae	17	0.799	2.365	2.336	0.674	0.301	1	0	single	0
Pycnonotus jocosus	Pycnonotidae	17	0.883	1.447	1.438	-0.032	0.477	1	1	single	0
Regulus calendula	Regulidae	10	0.909	0.813	0.82	-0.509	0.903	1	1	group	1
Rhipidura fuliginosa	Dicruridae	29	0.739	0.889	0.903	-0.469	0.301	1	1	group	0
Rhipidura leucophrys	Dicruridae	43	0.754	1.322	1.442	-0.237	0.544	0	1	group	0
Sericornis citreogularis	Pardalotidae	47	0.789	1.255	1.22	-0.102	0.398	1	1	single	0
Sericornis magnirostra	Acanthizidae	15	0.507	1	0.929	-0.222	0.477	1	1	single	0
Sterna bergii	Laridae	36	0.484	2.556	2.534	0.526	0	0	1	group	0
Strepera graculina	Artamidae	19	0.728	2.508	2.445	0.728	0.544	1	1	group	1
Sturnus vulgaris	Sturnidae	27	0.768	1.889	1.906	0.23	0.699	0	1	group	1
Tachybaptus novaehollandiae	Podicipedidae	15	0.958	2.217	2.183	0.22	0.653	0	1	group	0
Threskiornis molucca	Threskiornithidae	48	0.658	3.29	3.282	0.996	0.477	0	1	group	0
Threskiornis spinicollis	Threskiornithidae	10	0.779	3.114	3.221	0.925	0.544	0	1	hundreds	1
Turdus migratorius	Turdidae	13	0.554	1.884	1.903	0.29	0.477	1	1	group	1
Vanellus miles	Charadriidae	37	0.646	2.525	2.556	0.455	0.602	0	1	single	0
Zenaida macroura	Columbidae	12	0.782	2.116	2.102	0.076	0.301	0	0	single	0
Zonotrichia leucophrys	Emberizidae	42	0.692	1.473	1.422	-0.013	0.653	1	1	group	1
